# Supplementary material for: Zika virus dysregulates human Sertoli cell proteins involved in spermatogenesis with little effect on tight junctions
Source: PLoS Negl Trop Dis. 2020 Jun 8;14(6):e0008335. doi: 10.1371/journal.pntd.0008335 (PMC7279580; doi:10.1371/journal.pntd.0008335)
Supplement: S2 Table — Table sorted by each day, then according to default IPA score setting. (XLSX) [file pntd.0008335.s007.xlsx]

## Sheet: S2 Table
S2 Table. Networks of dysrgulated proteins and related molecules
Days post Indfection (dpi)	Network no.	Top Diseases and Functions	Focus Molecules in Network*	IPA Score	Focus Molecules no.
3	1	Cardiovascular System Development and Function, Organismal Development, Cancer	CHI3L1, CRLF2, CSF1R, FGF16, FGF4, FGF8, FGFR4, GP6, KLKB1, MFGE8, PDGFRB, TIMP1, TIMP2, TIMP3, VEGFD	29	15
	2	Cell-To-Cell Signaling and Interaction, Cellular Assembly and Organization, Hematological System Development and Function	ALCAM, APCS, BIRC7, C2, CNTN1, CYCS, FAP, GPNMB, HTRA2, L1CAM, OLR1, PRKCI, PSMA6, PSMD7	27	14
	3	Cellular Development, Hereditary Disorder, Neurological Disease	AREG, ARPP19, EIF4H, ERBB4, H2AFZ, HIST2H2BE, MDM2, NACA, NCR2, NR3C1, RBM39, SNCA, UBE2L3, UCHL1	27	14
	4	Cardiac Damage, Cardiovascular Disease, Organismal Injury and Abnormalities	BGN, BST1, CCL27, CDON, COL18A1, CXCL8, DHH, EFEMP1, KIR2DL4, LPO, MPO, NID1, SERPINE1	24	13
	5	Cellular Compromise, Inflammatory Response, Cancer	CASP3, COL23A1, CTSA, CTSH, DBNL, ENO1, FLRT2, ING1, PDXP, PKM, TPT1	20	11
5	1	Post-Translational Modification, Protein Degradation, Protein Synthesis	APP, ARPP19, ATP5PO, CST2, CST3, CTSA, CTSC, CTSS, DKK4, ETHE1, GAS1, GDF11, IDE, ING1, NAAA, NAPA, PGAM1, PSMD7, SNCA, UBB	34	20
	2	Protein Synthesis, Cellular Movement, Cardiovascular Disease	AURKA, BMPR2, CA4, CRK, CXCL12, DPP7, ESD, ICAM1, NACA, RGMA, RPS3, RPS3A, RPS7, SPHK1, SPP1, SSRP1, SYNCRIP, TGM3, TNFSF11	32	19
	3	Protein Synthesis, Dermatological Diseases and Conditions, Hereditary Disorder	C1R, CD200, CFI, EEF1B2, EIF5, ERAP1, FAP, HTRA2, IGFBP5, KLK12, KLK6, MASP1, SERPIND1, SERPING1, TNFRSF21, TPO	25	16
	4	Cardiovascular System Development and Function, Cellular Movement, Cell Death and Survival	AIMP1, ANXA5, BAD, GPI, ISG15, LGALS2, LMAN2, MAP2K3, MAPK1, METAP2, PA2G4, PPA1, PRDX1, PROS1, STC1,VTA1	25	16
	5	Hematological System Development and Function, Tissue Development, Immune Cell Trafficking	ANXA2, APOE, B2M, CCL5, ENTPD1, FAS, GNS, HMGB1, LTBR, OSM, P4HB, S100A9, SFN, STAT1, XRCC6	23	15
	6	Cell Death and Survival, Cellular Growth and Proliferation, Connective Tissue Development and Function	ABL1, ADAMTS4, CASP3, CEBPB, ENTPD3, ESAM, HSPA1A/HSPA1B, HSPA8, LGALS3BP, MATN3, NOTCH1, RAD51, RB1, SHC1	21	14
* Red: Significantly up-regulated protein; Green: Down-regulated.
