# Supplementary material for: Zika virus dysregulates human Sertoli cell proteins involved in spermatogenesis with little effect on tight junctions
Source: PLoS Negl Trop Dis. 2020 Jun 8;14(6):e0008335. doi: 10.1371/journal.pntd.0008335 (PMC7279580; doi:10.1371/journal.pntd.0008335)
Supplement: S3 Table — Only those with predicted significantly affected activation or inhibition are indicated, in red or green, respectively. Table sorted first by whether Disease or Function activation state is decreased (in green) or increased (in red), then by p-value. (XLSX) [file pntd.0008335.s008.xlsx]

## Sheet: S3 Table
S3 Table. IPA-predicted significantly activated/inhibited ZIKV-induced HSerC Diseases and Functions
Categories	Function	Diseases or Functions Annotation	p-Value	Predicted Activation State	Activation Z-score	Specific Involved Molecules	Number of Molecules
Cancer,Cellular Development,Cellular Growth and Proliferation,Organismal Injury and Abnormalities,Tumor Morphology	proliferation	Proliferation of tumor cells	4.49e-11	Decreased	-2.083	AREG,BCAN,CASP3,CSF1R,CXCL8,FAP,FGFR4,IL20,LCN2,MDM2,PKM,PRKCI,SERPINE1,STAT1,TIMP1,TIMP2,TIMP3,UCHL1	18
Cellular Growth and Proliferation,Connective Tissue Development and Function,Tissue Development	proliferation	Proliferation of connective tissue cells	4.01e-08	Decreased	-2.309	AREG,BGN,CSF1R,CSK,CXCL8,ERBB4,FGF4,FGF8,IL20,MDM2,NR3C1,PDGFRB,SERPINE1,STAT1,TIMP1,TIMP2,VIP	17
Post-Translational Modification	phosphorylation	Phosphorylation of protein	2.07e-07	Decreased	-3.072	AREG,CDON,CHST15,CNTN1,CSF1R,CSK,CXCL8,ERBB4,FGF4,FGFR4,GP6,GPNMB,PDGFRB,PRKCI,RARRES2,SNCA,VIP	17
Cell Signaling,Post-Translational Modification	tyrosine phosphorylation	Tyrosine phosphorylation of protein	3.59e-06	Decreased	-2.425	CHST15,CNTN1,CSF1R,CSK,ERBB4,GP6,PDGFRB,VIP	8
Cancer	transformation	Cell transformation	2.29e-05	Decreased	-2.16	CSF1R,CSK,ERBB4,FGF4,FGFR4,ING1,L1CAM,MDM2,NR3C1,PDGFRB,PRKCI	11
Organismal Survival	morbidity or mortality	Morbidity or mortality	3.34e-17	Increased	2.351	APCS,AREG,BGN,CASP3,CDON,CFI,CNTN1,CRLF2,CSF1R,CSK,CTSA,CXCL8,CYCS,EFEMP1,EFNA5,EIF4G2,ERBB4,FAP,FGF4,FGF8,FGFR4,FLRT2,GP6,GPNMB,H2AFZ,HTRA2,IDUA,IL20,IL2RG,ING1,ISG15,L1CAM,LCN2,MDM2,MFGE8,MPO,NR3C1,PDGFRB,PKM,PRKCI,SERPINE1,SEZ6L2,SNCA,STAT1,TIMP1,TIMP2,TIMP3,TPT1,UBE2L3,VIP	50
Organismal Survival	organismal death	Organismal death	1.25e-16	Increased	2.406	AREG,BGN,CASP3,CDON,CFI,CNTN1,CRLF2,CSF1R,CSK,CTSA,CXCL8,CYCS,EFEMP1,EFNA5,EIF4G2,ERBB4,FAP,FGF4,FGF8,FGFR4,FLRT2,GP6,GPNMB,H2AFZ,HTRA2,IDUA,IL20,IL2RG,ING1,ISG15,L1CAM,LCN2,MDM2,MFGE8,MPO,NR3C1,PDGFRB,PKM,PRKCI,SERPINE1,SEZ6L2,SNCA,STAT1,TIMP1,TIMP2,TIMP3,TPT1,UBE2L3,VIP	49
Hematological System Development and Function,Tissue Morphology	quantity	Quantity of myeloid cells	3.03e-06	Increased	2.086	CSF1R,CXCL8,DHH,FGF4,IL2RG,LCN2,MPO,RARRES2,SERPINE1,SNCA,TIMP1,TIMP2,TIMP3	13
Hematological System Development and Function,Immune Cell Trafficking,Inflammatory Response,Tissue Development	accumulation	Accumulation of phagocytes	7.84e-06	Increased	2.412	APCS,COL18A1,CXCL8,LCN2,STAT1,TIMP1,TIMP2	7
Hematological System Development and Function,Tissue Morphology	quantity	Quantity of granulocytes	8.55e-06	Increased	2.804	CSF1R,CXCL8,DHH,IL2RG,LCN2,RARRES2,SERPINE1,TIMP1,TIMP2,TIMP3	10
Cell Death and Survival,Organismal Injury and Abnormalities	apoptosis	Apoptosis of epithelial cells	1.85e-05	Increased	2.203	CASP3,CXCL8,FAP,LCN2,MDM2,NR3C1,STAT1,TIMP1,TIMP3	9
Connective Tissue Disorders,Hematological Disease,Organismal Injury and Abnormalities	thrombocytopenia	Thrombocytopenia	2.48e-05	Increased	2.216	CYCS,FGF4,GP6,LCN2,MDM2,NR3C1,PDGFRB,SERPINE1	8
