# Supplementary material for: Zika virus dysregulates human Sertoli cell proteins involved in spermatogenesis with little effect on tight junctions
Source: PLoS Negl Trop Dis. 2020 Jun 8;14(6):e0008335. doi: 10.1371/journal.pntd.0008335 (PMC7279580; doi:10.1371/journal.pntd.0008335)
Supplement: S4 Table — Only those with predicted significantly affected activation or inhibition are indicated, in red or green, respectively. Table sorted first by Category name, then by p-value, then by whether Disease or Function activation state is increased (in red) or decreased (in green). (XLSX) [file pntd.0008335.s009.xlsx]

## Sheet: S4 Table
S4 Table. Disease or cellular functions significantly dysregulated by ZIKV infection at 5 dpi.
Categories	Function	Diseases or Functions Annotation	p-Value	Predicted Activation State	Activation z-score	Molecules	Number of Molecules
Cell Cycle	cell cycle progression	Cell cycle progression	4.31e-25	Increased	2.9	ABL1,APOE,APP,ARPP19,AURKA,BAD,BMPR2,C1QBP,CASP3,CD274,CEBPB,CRK,CXCL12,CXCL8,FAS,FGF7,FGFR1,FLT3,GAS1,GDF11,GPI,HDAC8,HMGB1,HSPA1A/HSPA1B,HSPA8,HTRA2,IGFBP2,IGFBP3,IGFBP5,ING1,KPNB1,MAPK1,MDK,METAP2,NOTCH1,NOTCH3,NUDCD3,OSM,PA2G4,PIK3CG,PIM1,PRDX1,PRKCA,PROS1,PTGS2,PTN,RAN,RB1,RPS3,SERPINA5,SFN,SHC1,SPHK1,SPP1,SSRP1,STAT1,THBS1,TIMP1,TIMP2,TNFSF11,UBC,VEGFA,XRCC6,ZAP70	64
Cell Cycle	interaction	Interaction of DNA	1.69e-12	Increased	2.062	ABL1,AIMP1,APP,CEBPB,CXCL12,CXCL8,F3,FAS,GDF15,GSTP1,HDAC8,HMGB1,HSPA1A/HSPA1B,IGFBP3,IL1R1,LTBR,MAPK1,NOTCH1,OSM,PIK3CG,PLAU,PRDX1,PRKCA,RAD51,RB1,SNCA,SPP1,STAT1,TNFSF11,VEGFA,XRCC6	31
Cell Cycle	mitogenesis	Mitogenesis	8.93e-15	Increased	2.937	APOE,CRK,FGF7,FGFR1,IGFBP2,IGFBP3,IGFBP5,MAPK1,MDK,OSM,PRKCA,PTGS2,PTN,SHC1,SPHK1,SPP1,STAT1,THBS1,VEGFA	19
Cell Cycle	mitosis	Mitosis	2.61e-13	Increased	2.414	ABL1,APOE,ARPP19,AURKA,CEBPB,CRK,FGF7,FGFR1,GAS1,IGFBP2,IGFBP3,IGFBP5,KPNB1,MAPK1,MDK,NUDCD3,OSM,PRKCA,PROS1,PTGS2,PTN,RAN,RB1,RPS3,SHC1,SPHK1,SPP1,STAT1,THBS1,TIMP2,VEGFA	31
Cell Cycle,Gene Expression	binding	Binding of protein binding site	2.97e-12	Increased	2.734	AIMP1,APP,CEBPB,CXCL12,CXCL8,FAS,GDF15,HMGB1,HSPA1A/HSPA1B,IGFBP3,IL1R1,LTBR,MAPK1,NOTCH1,OSM,PIK3CG,PRDX1,PRKCA,SNCA,STAT1,TNFSF11,VEGFA	22
Cell Death and Survival	survival	Cell survival	1.51e-29	Increased	4.137	ABL1,AIMP1,ANXA5,APOD,APOE,APP,AURKA,B2M,BAD,BGLAP,CASP3,CCL5,CD200,CD55,CEBPB,CHI3L1,CRK,CST3,CX3CL1,CXCL1,CXCL11,CXCL12,CXCL8,DKK1,EPHB2,FAS,FGF7,FGFR1,FLT3,GDF15,GSTP1,HMGB1,HSPA1A/HSPA1B,ICAM1,IDE,IGFBP2,IGFBP3,IGFBP5,IGFBP7,ING1,KLK6,KPNB1,LGALS3BP,MAP2K3,MAPK1,MCL1,MDK,METAP2,NOTCH1,NRP1,OSM,P4HB,PIK3CG,PIM1,PLAT,PLAU,PLAUR,PRKCA,PTGS2,PTN,RAD51,RASA1,RB1,S100A9,SERPINE1,SFN,SHC1,SNCA,SPHK1…	82
Cell Death and Survival	cell viability	Cell viability	1.81e-30	Increased	4.064	ABL1,AIMP1,ANXA5,APOD,APOE,APP,AURKA,B2M,BAD,CASP3,CCL5,CD200,CD55,CEBPB,CHI3L1,CRK,CST3,CX3CL1,CXCL1,CXCL11,CXCL12,CXCL8,DKK1,EPHB2,FAS,FGF7,FGFR1,FLT3,GDF15,GSTP1,HMGB1,HSPA1A/HSPA1B,ICAM1,IDE,IGFBP2,IGFBP3,IGFBP5,IGFBP7,ING1,KLK6,KPNB1,LGALS3BP,MAP2K3,MAPK1,MCL1,MDK,METAP2,NOTCH1,NRP1,OSM,P4HB,PIK3CG,PIM1,PLAT,PLAU,PLAUR,PRKCA,PTGS2,PTN,RAD51,RASA1,RB1,S100A9,SERPINE1,SFN,SHC1,SNCA,SPHK1,SPP1,…	81
Cell Death and Survival	cell viability	Cell viability of tumor cell lines	1.87e-23	Increased	3.68	ABL1,AIMP1,APOE,APP,AURKA,B2M,BAD,CASP3,CD200,CD55,CEBPB,CRK,CXCL1,CXCL12,CXCL8,FAS,FGFR1,GDF15,GSTP1,HMGB1,HSPA1A/HSPA1B,IGFBP2,IGFBP3,IGFBP5,IGFBP7,ING1,KLK6,KPNB1,LGALS3BP,MAP2K3,MAPK1,MCL1,MDK,NOTCH1,NRP1,P4HB,PIM1,PLAT,PLAU,PLAUR,PRKCA,PTGS2,PTN,RAD51,RASA1,RB1,S100A9,SFN,SNCA,SPHK1,SPP1,STC1,TFPI,TIMP2,TIMP3,TNFSF11,VEGFA,XRCC6	58
Cell Death and Survival	necrosis	Necrosis	7e-46	Decreased	-2.048	ABL1,AIMP1,ALDOA,ANXA1,ANXA2,ANXA5,APOE,APP,AURKA,B2M,BAD,BMPR2,C7,CA4,CASP3,CCL5,CD200,CD274,CD55,CEBPB,CHI3L1,CPE,CRK,CST3,CTSS,CX3CL1,CXCL1,CXCL11,CXCL12,CXCL8,DKK1,DLL1,DSG1,ENTPD1,EPHB2,ETHE1,F3,FAP,FAS,FGF7,FGFR1,FLT3,FRZB,FSTL3,GAS1,GDF15,GPI,GSN,GSTP1,HDAC8,HMGB1,HSPA1A/HSPA1B,HSPA8,HTRA2,ICAM1,IDE,IGFBP2,IGFBP3,IGFBP4,IGFBP5,IGFBP6,IGFBP7,IL1R1,ING1,ISG15,KLK6,KPNB1,LGALS2,LGALS3BP,LRPAP…	130
Cell Morphology,Tissue Development	tubulation	Tubulation of cells	2.28e-13	Increased	3.247	ANXA1,APP,CHI3L1,CXCL1,CXCL12,CXCL8,ESAM,IGFBP3,MMP2,NRP1,PLAU,PLAUR,PRKCA,PTN,SERPIND1,TIMP3,TNFSF11,VEGFA	18
Cell-mediated Immune Response,Cellular Development,Cellular Function and Maintenance,Cellular Growth and Proliferation,Embryonic Development,Hematological System Development and Function,Hematopoiesis,Lymphoid Tissue Structure and Development,Organ Development,Organismal Development,Tissue Development	development	T cell development	2.96e-15	Increased	2.882	ABL1,ANXA1,B2M,BAD,CCL1,CCL5,CD274,CEBPB,CXCL1,CXCL12,DKK1,DLL1,ENTPD1,FAS,HMGB1,ICAM1,IL1R1,MAPK1,MCL1,NOTCH1,NOTCH3,OSM,PIK3CG,PIM1,PRKCA,PTGS2,RB1,SHC1,SPP1,STAT1,TNFRSF11B,TNFSF11,VEGFA,XRCC6,ZAP70	35
Cell-mediated Immune Response,Cellular Function and Maintenance,Hematological System Development and Function	homeostasis	T cell homeostasis	9.36e-16	Increased	2.884	ABL1,ANXA1,B2M,BAD,CASP3,CCL1,CCL5,CD274,CEBPB,CXCL1,CXCL12,DKK1,DLL1,ENTPD1,FAS,HMGB1,ICAM1,IL1R1,MAPK1,MCL1,NOTCH1,NOTCH3,OSM,PIK3CG,PIM1,PRKCA,PTGS2,RB1,SHC1,SPP1,STAT1,TNFRSF11B,TNFSF11,VEGFA,XRCC6,ZAP70	36
Cell-mediated Immune Response,Cellular Movement,Hematological System Development and Function,Immune Cell Trafficking	cell movement	Cell movement of T lymphocytes	1.4e-13	Increased	3.487	APP,BMPR2,CCL1,CCL5,CD274,CTSS,CX3CL1,CXCL11,CXCL12,CXCL8,FAS,ICAM1,LTBR,PIK3CG,PTGS2,SPP1,STAT1,THBS1,THBS2,TIMP2,TNFRSF21,ZAP70	22
Cell-mediated Immune Response,Cellular Movement,Hematological System Development and Function,Immune Cell Trafficking	migration	T cell migration	2.63e-14	Increased	3.458	APP,BMPR2,CCL1,CCL5,CD274,CTSS,CX3CL1,CXCL1,CXCL11,CXCL12,CXCL8,FAS,ICAM1,LTBR,PIK3CG,PLAU,PTGS2,SPP1,STAT1,THBS1,THBS2,TIMP2,TNFRSF21,ZAP70	24
Cell-To-Cell Signaling and Interaction	adhesion	Adhesion of blood cells	9.74e-28	Increased	2.695	ABL1,ADAM9,ANXA1,ANXA5,APOE,APP,CCL1,CCL5,CCL7,CD200,CD55,CX3CL1,CXCL1,CXCL11,CXCL12,CXCL8,ENTPD1,F3,FAS,GDF15,HMGB1,ICAM1,IL1R1,LRPAP1,LTBR,NRP1,OSM,PIK3CG,PLAU,PLAUR,PTGS2,S100A9,SERPINE1,SERPING1,SPP1,STAT1,THBS1,THBS2,TNFRSF11B,TNFSF11,VEGFA,ZAP70	42
Cell-To-Cell Signaling and Interaction	aggregation	Aggregation of cells	4e-15	Increased	2.074	APP,CCL1,CCL5,CST3,CXCL12,ENTPD1,ESAM,F3,GDF15,GSN,HMGB1,ICAM1,MAPK1,NRP1,P4HB,PIK3CG,PLAT,PRKCA,PTGS2,SERPIND1,SHC1,THBS1,THBS2,TIMP1,TIMP2,TNFSF11,ZAP70	27
Cell-To-Cell Signaling and Interaction	binding	Binding of blood cells	1.47e-26	Increased	2.657	ABL1,ADAM9,ANXA1,ANXA5,APOE,APP,CCL1,CCL5,CCL7,CD200,CD55,CX3CL1,CXCL1,CXCL11,CXCL12,CXCL8,DLL1,ENTPD1,F3,FAS,GDF15,HMGB1,ICAM1,IL1R1,LRPAP1,LTBR,NRP1,OSM,PIK3CG,PLAU,PLAUR,PTGS2,S100A9,SERPINE1,SERPING1,SPP1,STAT1,THBS1,THBS2,TNFRSF11B,TNFSF11,VEGFA,ZAP70	43
Cell-To-Cell Signaling and Interaction	binding	Binding of breast cancer cell lines	5.15e-13	Increased	2.36	ANXA1,CRK,CXCL12,ICAM1,IGFBP3,MMP2,PLAUR,PRKCA,RASA1,SERPINA5,SERPINE1,SPP1,THBS1,VEGFA	14
Cell-To-Cell Signaling and Interaction	binding	Binding of connective tissue cells	2.2e-20	Increased	2.342	ANXA2,APOE,APP,CXCL12,DKK1,GSN,ICAM1,IGFBP2,IGFBP3,LGALS3BP,LRPAP1,MAPK1,MATN3,MMP2,MRC2,PLAU,PLAUR,PRKCA,RASA1,SPP1,THBS2,TIMP2,TNFRSF11B,TNFSF11,VEGFA	25
Cell-To-Cell Signaling and Interaction	binding	Binding of leukemia cell lines	3.33e-14	Increased	2.199	ANXA2,ANXA5,APP,CRK,CX3CL1,CXCL12,FAS,GDF15,HMGB1,ICAM1,LTBR,NOTCH1,PLAU,PLAUR,PROS1,SPP1,ZAP70	17
Cell-To-Cell Signaling and Interaction	interaction	Interaction of leukemia cell lines	4.72e-15	Increased	2.405	ANXA2,ANXA5,APP,CRK,CX3CL1,CXCL12,FAS,GDF15,HMGB1,ICAM1,LTBR,NOTCH1,PLAU,PLAUR,PROS1,SPP1,VEGFA,ZAP70	18
Cell-To-Cell Signaling and Interaction,Cellular Function and Maintenance,Inflammatory Response	phagocytosis	Phagocytosis of cells	2.72e-17	Increased	2.624	ABL1,ANXA1,ANXA5,APP,CAMK1D,CAPG,CEBPB,CRK,CX3CL1,ERAP1,FAS,FGF7,GSN,HMGB1,HSPA8,ICAM1,ISG15,LMAN2,LUM,MAPK1,PLAU,PLAUR,PRKCA,PROS1,S100A9,SERPINE1,THBS1,TNFSF11	28
Cell-To-Cell Signaling and Interaction,Cellular Movement	attraction	Attraction of cells	2.74e-13	Increased	2.81	ANXA1,CCL5,CCL7,CX3CL1,CXCL1,CXCL11,CXCL12,CXCL8,FGF7,HMGB1,IL1R1,NRP1,PRKCA,RASA1,VEGFA	15
Cell-To-Cell Signaling and Interaction,Cellular Movement	recruitment	Recruitment of blood cells	7.4e-28	Increased	2.913	ANXA1,APOE,APP,CCL1,CCL5,CCL7,CD200,CD274,CHI3L1,CTSC,CX3CL1,CXCL1,CXCL11,CXCL12,CXCL8,DKK1,ENTPD1,F3,FGFR1,GDF15,GSN,HMGB1,HSPA1A/HSPA1B,ICAM1,IL1R1,IL37,MAP2K3,MDK,MMP2,NOTCH1,OSM,PIK3CG,PTN,SERPINE1,SNCA,SPP1,TFPI,THBS1,THBS2,VEGFA	40
Cell-To-Cell Signaling and Interaction,Cellular Movement	recruitment	Recruitment of cells	1.54e-28	Increased	2.788	ANXA1,APOE,APP,CCL1,CCL5,CCL7,CD200,CD274,CHI3L1,CTSC,CX3CL1,CXCL1,CXCL11,CXCL12,CXCL8,DKK1,ENTPD1,F3,FGFR1,GDF15,GSN,HMGB1,HSPA1A/HSPA1B,ICAM1,IL1R1,IL37,MAP2K3,MDK,MMP2,NOTCH1,OSM,PIK3CG,PTGS2,PTN,SERPINE1,SHC1,SNCA,SPP1,TFPI,THBS1,THBS2,VEGFA	42
Cell-To-Cell Signaling and Interaction,Cellular Movement	recruitment	Recruitment of myeloid cells	2.55e-23	Increased	2.867	ANXA1,APOE,APP,CCL5,CCL7,CD274,CHI3L1,CTSC,CX3CL1,CXCL1,CXCL12,CXCL8,F3,FGFR1,GDF15,GSN,HMGB1,HSPA1A/HSPA1B,ICAM1,IL1R1,IL37,MAP2K3,MDK,MMP2,NOTCH1,PIK3CG,PTN,SERPINE1,SNCA,SPP1,TFPI,THBS1,THBS2	33
Cell-To-Cell Signaling and Interaction,Cellular Movement,Hematological System Development and Function,Immune Cell Trafficking	recruitment	Recruitment of antigen presenting cells	2.43e-19	Increased	2.279	ANXA1,APOE,APP,CCL5,CCL7,CD274,CXCL12,CXCL8,F3,FGFR1,HMGB1,ICAM1,IL37,MDK,NOTCH1,OSM,PIK3CG,SPP1,TFPI,THBS1,THBS2	21
Cell-To-Cell Signaling and Interaction,Cellular Movement,Hematological System Development and Function,Immune Cell Trafficking	recruitment	Recruitment of leukocytes	5.84e-25	Increased	3.086	ANXA1,APOE,APP,CCL1,CCL5,CCL7,CD200,CD274,CHI3L1,CTSC,CX3CL1,CXCL1,CXCL11,CXCL12,CXCL8,DKK1,F3,FGFR1,GDF15,GSN,HMGB1,HSPA1A/HSPA1B,ICAM1,IL1R1,IL37,MAP2K3,MDK,MMP2,NOTCH1,OSM,PIK3CG,PTN,SERPINE1,SPP1,TFPI,THBS1,THBS2	37
Cell-To-Cell Signaling and Interaction,Cellular Movement,Hematological System Development and Function,Immune Cell Trafficking,Inflammatory Response	recruitment	Recruitment of phagocytes	1.53e-23	Increased	3.297	ANXA1,APOE,APP,CCL5,CCL7,CD274,CHI3L1,CTSC,CX3CL1,CXCL1,CXCL12,CXCL8,F3,FGFR1,GSN,HMGB1,HSPA1A/HSPA1B,ICAM1,IL1R1,IL37,MAP2K3,MDK,MMP2,NOTCH1,OSM,PIK3CG,PTN,SERPINE1,SPP1,TFPI,THBS1,THBS2	32
Cell-To-Cell Signaling and Interaction,Hematological System Development and Function	binding	Binding of leukocytes	1.44e-26	Increased	3.316	ABL1,ADAM9,ANXA1,ANXA5,APOE,APP,CCL1,CCL5,CCL7,CD200,CX3CL1,CXCL1,CXCL11,CXCL12,CXCL8,DLL1,ENTPD1,F3,FAS,GDF15,HMGB1,ICAM1,IL1R1,LTBR,NRP1,OSM,PIK3CG,PLAU,PLAUR,PTGS2,S100A9,SERPINE1,SERPING1,SPP1,STAT1,THBS1,THBS2,TNFRSF11B,TNFSF11,VEGFA,ZAP70	41
Cell-To-Cell Signaling and Interaction,Hematological System Development and Function	binding	Binding of mononuclear leukocytes	1.4e-13	Increased	2.856	ANXA1,CCL5,CX3CL1,CXCL11,CXCL12,CXCL8,F3,FAS,HMGB1,ICAM1,LTBR,OSM,PIK3CG,PLAU,PLAUR,SPP1,THBS1,THBS2,TNFSF11,ZAP70	20
Cell-To-Cell Signaling and Interaction,Hematological System Development and Function	interaction	Interaction of mononuclear leukocytes	5.98e-14	Increased	2.988	ANXA1,CCL5,CX3CL1,CXCL11,CXCL12,CXCL8,F3,FAS,HMGB1,ICAM1,LTBR,NRP1,OSM,PIK3CG,PLAU,PLAUR,SPP1,THBS1,THBS2,TNFSF11,ZAP70	21
Cell-To-Cell Signaling and Interaction,Hematological System Development and Function,Immune Cell Trafficking	adhesion	Adhesion of immune cells	5.95e-27	Increased	3.152	ABL1,ADAM9,ANXA1,ANXA5,APOE,APP,CCL1,CCL5,CCL7,CD200,CX3CL1,CXCL1,CXCL11,CXCL12,CXCL8,ENTPD1,F3,FAS,GDF15,HMGB1,ICAM1,IL1R1,LTBR,NRP1,OSM,PIK3CG,PLAU,PLAUR,PTGS2,S100A9,SERPINE1,SERPING1,SPP1,STAT1,THBS1,THBS2,TNFRSF11B,TNFSF11,VEGFA,ZAP70	40
Cell-To-Cell Signaling and Interaction,Hematological System Development and Function,Immune Cell Trafficking	adhesion	Adhesion of mononuclear leukocytes	4.1e-14	Increased	2.851	ANXA1,CCL5,CX3CL1,CXCL11,CXCL12,CXCL8,F3,FAS,HMGB1,ICAM1,OSM,PIK3CG,PLAU,PLAUR,SPP1,THBS1,THBS2,ZAP70	18
Cellular Assembly and Organization,Cellular Function and Maintenance	organization	Microtubule dynamics	3.73e-16	Increased	2.673	ABL1,ADAMTS4,APOE,APP,AURKA,C1QBP,CAMK1D,CAPG,CASP3,CCL5,CRK,CTSS,CXCL12,CXCL8,EPHB2,FAS,FGF7,FGFR1,GDF15,GSN,HDAC8,HMGB1,ICAM1,IDE,IL1R1,IL1RAP,KPNB1,LRPAP1,MAPK1,MDK,MMP2,NOTCH1,NRP1,NUDCD3,OSM,PLAT,PLAU,PLAUR,PRKCA,PTGS2,PTN,RAN,RB1,RGMA,RPS3,SERPINE1,SHC1,SNCA,SPHK1,SSRP1,THBS1,TIMP3,TNFRSF21,TNFSF11,UBB,VEGFA	56
Cellular Assembly and Organization,Cellular Function and Maintenance	organization	Organization of cytoplasm	2.51e-18	Increased	3.231	ABL1,ADAMTS4,ALDOA,ANXA1,APOE,APP,AURKA,C1QBP,CAMK1D,CAPG,CASP3,CCL5,CCL7,CRK,CTSS,CXCL1,CXCL12,CXCL8,EPHB2,F3,FAS,FGF7,FGFR1,GDF15,GPI,GSN,HDAC8,HMGB1,HTRA2,ICAM1,IDE,IDUA,IL1R1,IL1RAP,KPNB1,LRPAP1,MAPK1,MDK,MMP2,NOTCH1,NRP1,NUDCD3,OSM,PDE2A,PLAT,PLAU,PLAUR,PRKCA,PTGS2,PTN,RAN,RB1,RGMA,RPS3,S100A9,SERPINE1,SHC1,SNCA,SPHK1,SPP1,SSRP1,THBS1,TIMP3,TNFRSF21,TNFSF11,UBB,VEGFA,ZAP70	68
Cellular Assembly and Organization,Cellular Function and Maintenance	organization	Organization of cytoskeleton	1.22e-18	Increased	3.231	ABL1,ADAMTS4,ALDOA,ANXA1,APOE,APP,AURKA,C1QBP,CAMK1D,CAPG,CASP3,CCL5,CCL7,CRK,CTSS,CXCL1,CXCL12,CXCL8,EPHB2,F3,FAS,FGF7,FGFR1,GDF15,GPI,GSN,HDAC8,HMGB1,ICAM1,IDE,IL1R1,IL1RAP,KPNB1,LRPAP1,MAPK1,MDK,MMP2,NOTCH1,NRP1,NUDCD3,OSM,PLAT,PLAU,PLAUR,PRKCA,PTGS2,PTN,RAN,RB1,RGMA,RPS3,S100A9,SERPINE1,SHC1,SNCA,SPHK1,SPP1,SSRP1,THBS1,TIMP3,TNFRSF21,TNFSF11,UBB,VEGFA,ZAP70	65
Cellular Compromise,Inflammatory Response	degranulation	Degranulation of phagocytes	2.44e-19	Increased	2.412	ALDOA,ANXA1,ANXA2,APP,B2M,CD55,CHI3L1,CPNE1,CST3,CTSA,CTSC,CTSS,CXCL1,CXCL8,DPP7,DSG1,GNS,GPI,GSN,GSTP1,HMGB1,HSPA1A/HSPA1B,HSPA8,KPNB1,MAPK1,PA2G4,PGAM1,PIK3CG,PLAT,PLAU,PLAUR,PSMD7,S100A9,SPHK1,TIMP2,TNFAIP6,XRCC6	37
Cellular Development,Cellular Growth and Proliferation	cell proliferation	Cell proliferation of breast cancer cell lines	2.02e-23	Increased	2.25	ANXA1,ANXA2,AURKA,BAD,BMPR2,C1QBP,CASP3,CEBPB,CX3CL1,CXCL12,EEF1B2,F3,FAS,FGF7,FGFR1,FSTL3,GDF15,H2AFZ,HDAC8,IGFBP2,IGFBP3,IGFBP5,IGFBP7,MAP2K3,MAPK1,MCL1,NOTCH3,NRP1,OSM,PA2G4,PIM1,PLAU,PLAUR,PRKCA,PRLR,RB1,SFN,SHC1,SPHK1,SPP1,TFPI,TIMP2,VEGFA	43
Cellular Development,Cellular Growth and Proliferation	cell proliferation	Cell proliferation of tumor cell lines	4.4e-28	Increased	3.393	ABL1,ADAM9,ADAMTS4,ALDOA,ANXA1,ANXA2,ANXA6,APP,AURKA,BAD,BMPR2,C1QBP,CASP3,CD274,CEBPB,CRK,CX3CL1,CXCL1,CXCL12,CXCL8,DKK1,DLL1,EEF1B2,EIF5,ENTPD1,F3,FAS,FGF7,FGFR1,FLT3,FSTL3,GDF15,GSTP1,H2AFZ,HDAC8,HMGB1,IDE,IGFBP2,IGFBP3,IGFBP4,IGFBP5,IGFBP7,IL34,ING1,KLK6,MAP2K3,MAPK1,MASP1,MCL1,MDK,MMP2,NACA,NOTCH1,NOTCH3,NRP1,NUDCD3,OSM,PA2G4,PIK3CG,PIM1,PLAT,PLAU,PLAUR,PRKCA,PRLR,PTGS2,PTN,RAD51,RAN,RB1,SER…	86
Cellular Development,Cellular Growth and Proliferation	proliferation	Proliferation of lung cancer cell lines	1.96e-13	Increased	2.689	ANXA1,ANXA2,BAD,C1QBP,CASP3,CXCL12,DKK1,F3,FGF7,FGFR1,IGFBP3,ING1,MAPK1,MCL1,NOTCH1,NOTCH3,NRP1,PIM1,PLAUR,PTGS2,PTN,RB1,SPP1,THBS2	24
Cellular Development,Cellular Growth and Proliferation,Embryonic Development,Hematological System Development and Function,Hematopoiesis,Lymphoid Tissue Structure and Development,Organ Development,Organismal Development,Tissue Development	lymphopoiesis	Lymphopoiesis	2.48e-14	Increased	2.807	ABL1,ANXA1,B2M,BAD,CCL1,CCL5,CD274,CEBPB,CXCL1,CXCL12,DKK1,DLL1,ENTPD1,FAS,FLT3,HMGB1,ICAM1,IL1R1,LTBR,MAPK1,MCL1,NOTCH1,NOTCH3,OSM,PIK3CG,PIM1,PRKCA,PTGS2,RB1,SFN,SHC1,SPP1,STAT1,TNFRSF11B,TNFSF11,VEGFA,XRCC6,ZAP70	38
Cellular Development,Cellular Growth and Proliferation,Hematological System Development and Function,Hematopoiesis,Lymphoid Tissue Structure and Development,Tissue Development	differentiation	Differentiation of mononuclear leukocytes	1.06e-18	Increased	2.886	ABL1,ANXA1,APP,B2M,BAD,CCL1,CCL5,CD274,CEBPB,CST3,CXCL1,CXCL11,CXCL12,CXCL8,DKK1,DLL1,ENTPD1,FAS,FLT3,HMGB1,ICAM1,IL1R1,IL34,LTBR,LUM,MAPK1,MCL1,NOTCH1,NOTCH3,OSM,PIK3CG,PIM1,PRKCA,PTGS2,RASA1,RB1,SFN,SHC1,SPP1,STAT1,TNFRSF11B,TNFSF11,VEGFA,XRCC6,ZAP70	45
Cellular Development,Cellular Growth and Proliferation,Hematological System Development and Function,Hematopoiesis,Lymphoid Tissue Structure and Development,Tissue Development	hematopoiesis	Hematopoiesis of mononuclear leukocytes	5.57e-18	Increased	2.726	ABL1,ANXA1,APP,B2M,BAD,CCL1,CCL5,CD274,CEBPB,CST3,CXCL1,CXCL11,CXCL12,DKK1,DLL1,ENTPD1,FAS,FLT3,HMGB1,ICAM1,IL1R1,IL34,LTBR,LUM,MAPK1,MCL1,NOTCH1,NOTCH3,OSM,PIK3CG,PIM1,PRKCA,PTGS2,RASA1,RB1,SFN,SHC1,SPP1,STAT1,TNFRSF11B,TNFSF11,VEGFA,XRCC6,ZAP70	44
Cellular Development,Cellular Growth and Proliferation,Hematological System Development and Function,Hematopoiesis,Lymphoid Tissue Structure and Development,Tissue Development	leukopoiesis	Leukopoiesis	5.07e-20	Increased	3.038	ABL1,ANXA1,APP,B2M,BAD,CCL1,CCL5,CD274,CEBPB,CRK,CST3,CXCL1,CXCL11,CXCL12,CXCL8,DKK1,DLL1,ENTPD1,FAS,FLT3,HMGB1,ICAM1,IL10RB,IL1R1,IL34,LTBR,LUM,MAPK1,MCL1,MDK,NOTCH1,NOTCH3,NRP1,OSM,PIK3CG,PIM1,PRKCA,PTGS2,RASA1,RB1,SFN,SHC1,SPP1,STAT1,TIMP1,TNFRSF11B,TNFSF11,VEGFA,XRCC6,ZAP70	50
Cellular Development,Cellular Growth and Proliferation,Hematological System Development and Function,Lymphoid Tissue Structure and Development	cell proliferation	Cell proliferation of T lymphocytes	2.89e-19	Increased	2.486	ABL1,ANXA1,APOE,AURKA,B2M,C1QBP,CASP3,CCL5,CD274,CD55,CEBPB,CXCL12,DSG1,ERAP1,FAS,FLT3,GPI,HMGB1,HSPA1A/HSPA1B,HSPA8,ICAM1,IGFBP2,IL1R1,MDK,NOTCH1,NOTCH3,PIK3CG,PIM1,PLAU,PRKCA,PTGS2,RPS3,SHC1,SPP1,STAT1,THBS1,TNFRSF11B,TNFRSF21,TNFSF11,TPO,VEGFA,ZAP70	42
Cellular Development,Cellular Growth and Proliferation,Hematological System Development and Function,Lymphoid Tissue Structure and Development	proliferation	Proliferation of mononuclear leukocytes	2.13e-19	Increased	2.004	ABL1,ANXA1,APOE,AURKA,B2M,C1QBP,CASP3,CCL5,CD274,CD55,CEBPB,CXCL12,DSG1,EPHB2,ERAP1,FAS,FLT3,GPI,GSTP1,HMGB1,HSPA1A/HSPA1B,HSPA8,ICAM1,IGFBP2,IL1R1,ISG15,LTBR,MDK,NOTCH1,NOTCH3,PIK3CG,PIM1,PLAU,PRKCA,PTGS2,RPS3,SFN,SHC1,SPP1,STAT1,THBS1,TNFRSF11B,TNFRSF21,TNFSF11,TPO,VEGFA,ZAP70	47
Cellular Function and Maintenance	homeostasis	Cellular homeostasis	1.72e-23	Increased	2.527	ABL1,ALDOA,ANXA1,ANXA2,ANXA6,APOE,APP,AURKA,B2M,BAD,BGLAP,BMPR2,C7,CASP3,CCL1,CCL5,CCL7,CD274,CD55,CEBPB,CPE,CX3CL1,CXCL1,CXCL12,CXCL8,DKK1,DLL1,ENTPD1,EPHB2,F3,FAS,FGF7,FLT3,GDF11,GPI,GSN,HAAO,HMGB1,HSPA8,ICAM1,IGFBP3,IGFBP4,IGFBP5,IL1R1,IL34,LGALS2,LRPAP1,LTBR,MAPK1,MCL1,NOTCH1,NOTCH3,OSM,PIK3CG,PIM1,PLAU,PRDX1,PRKCA,PTGS2,RB1,S100A9,SERPINE1,SHC1,SNCA,SPHK1,SPP1,STAT1,STC1,THBS2,TIMP2,TIMP3,TN…	77
Cellular Function and Maintenance	endocytosis	Endocytosis	2.58e-19	Increased	3.037	ABL1,ANXA1,ANXA5,ANXA6,APOE,APP,B2M,CAPG,CCL5,CEBPB,CX3CL1,CXCL12,DLL1,ENTPD1,ERAP1,FAS,FGF7,FGFR1,GSN,HDAC8,HMGB1,HSPA8,ICAM1,ISG15,LMAN2,LRPAP1,LUM,MAPK1,MASP1,PLAT,PLAU,PLAUR,PRKCA,PROS1,S100A9,SCARB2,SERPINE1,SNCA,THBS1,TNFSF11	40
Cellular Function and Maintenance	endocytosis	Endocytosis by eukaryotic cells	2.74e-16	Increased	2.971	ANXA1,ANXA5,APOE,APP,CAPG,CCL5,CEBPB,CX3CL1,CXCL12,ERAP1,FAS,FGF7,FGFR1,GSN,HDAC8,HMGB1,ICAM1,ISG15,LMAN2,LUM,PLAU,PLAUR,PRKCA,PROS1,S100A9,SCARB2,SERPINE1,THBS1	28
Cellular Function and Maintenance	engulfment	Engulfment of cells	1.12e-20	Increased	3.201	ABL1,ANXA1,ANXA5,APOE,APP,CAMK1D,CAPG,CCL5,CEBPB,CRK,CX3CL1,CXCL12,DLL1,ERAP1,FAS,FGF7,FGFR1,GSN,HDAC8,HMGB1,HSPA8,ICAM1,ISG15,LMAN2,LRPAP1,LUM,MAPK1,PLAT,PLAU,PLAUR,PRKCA,PROS1,S100A9,SCARB2,SERPINE1,SNCA,THBS1,TNFSF11	38
Cellular Function and Maintenance	homeostasis	Homeostasis of blood cells	1.52e-18	Increased	3.014	ABL1,ANXA1,B2M,BAD,CASP3,CCL1,CCL5,CD274,CEBPB,CXCL1,CXCL12,DKK1,DLL1,ENTPD1,FAS,FLT3,GPI,HMGB1,ICAM1,IL1R1,IL34,LTBR,MAPK1,MCL1,NOTCH1,NOTCH3,OSM,PIK3CG,PIM1,PRDX1,PRKCA,PTGS2,RB1,SHC1,SPP1,STAT1,TNFRSF11B,TNFSF11,VEGFA,XRCC6,ZAP70	41
Cellular Function and Maintenance	homeostasis	Homeostasis of leukocytes	3.5e-17	Increased	3.014	ABL1,ANXA1,B2M,BAD,CASP3,CCL1,CCL5,CD274,CEBPB,CXCL1,CXCL12,DKK1,DLL1,ENTPD1,FAS,FLT3,HMGB1,ICAM1,IL1R1,IL34,LTBR,MAPK1,MCL1,NOTCH1,NOTCH3,OSM,PIK3CG,PIM1,PRKCA,PTGS2,RB1,SHC1,SPP1,STAT1,TNFRSF11B,TNFSF11,VEGFA,XRCC6,ZAP70	39
Cellular Function and Maintenance	internalization	Internalization of cells	1.01e-13	Increased	2.465	ANXA1,APP,CAPG,CEBPB,CX3CL1,CXCL12,ERAP1,FAS,FGF7,GSN,HMGB1,ICAM1,ISG15,LMAN2,LUM,PLAU,PLAUR,PRKCA,PROS1,S100A9,SERPINE1,THBS1	22
Cellular Function and Maintenance	homeostasis	Lymphocyte homeostasis	7.59e-16	Increased	2.89	ABL1,ANXA1,B2M,BAD,CASP3,CCL1,CCL5,CD274,CEBPB,CXCL1,CXCL12,DKK1,DLL1,ENTPD1,FAS,HMGB1,ICAM1,IL1R1,LTBR,MAPK1,MCL1,NOTCH1,NOTCH3,OSM,PIK3CG,PIM1,PRKCA,PTGS2,RB1,SHC1,SPP1,STAT1,TNFRSF11B,TNFSF11,VEGFA,XRCC6,ZAP70	37
Cellular Function and Maintenance,Inflammatory Response	phagocytosis	Phagocytosis	7.21e-17	Increased	2.77	ABL1,ANXA1,ANXA5,APP,CAMK1D,CAPG,CEBPB,CRK,CX3CL1,ERAP1,FAS,FGF7,GSN,HMGB1,HSPA8,ICAM1,ISG15,LMAN2,LUM,MAPK1,PLAU,PLAUR,PRKCA,PROS1,S100A9,SCARB2,SERPINE1,THBS1,TNFSF11	29
Cellular Movement	cell movement	Cell movement	2.2e-41	Increased	4.816	ABL1,ADAM9,AIMP1,ALDOA,ANXA1,ANXA2,ANXA5,APOE,APP,AURKA,BMPR2,C1QBP,CAMK1D,CAPG,CCL1,CCL5,CCL7,CD200,CD274,CD55,CEBPB,CHI3L1,CRK,CST3,CTSC,CTSS,CX3CL1,CXCL1,CXCL11,CXCL12,CXCL8,DKK1,DLL1,ENTPD1,EPHB2,ERAP1,ESAM,F3,FAP,FAS,FGF7,FGFR1,GDF15,GPI,GSN,HMGB1,HSPA1A/HSPA1B,HSPA8,ICAM1,IGFBP2,IGFBP3,IGFBP4,IGFBP5,IGFBP6,IGFBP7,IL1R1,IL34,IL37,KLK6,LGALS3BP,LRPAP1,LTBR,LUM,MAP2K3,MAPK1,MDK,MMP2,MRC2,NAAA,…	117
Cellular Movement	cell movement	Cell movement of connective tissue cells	7.5e-16	Increased	2.445	ABL1,AIMP1,APOE,CCL5,CX3CL1,CXCL12,CXCL8,FGFR1,GSN,HMGB1,IL1R1,LRPAP1,MAPK1,MRC2,OSM,PLAU,PLAUR,PTN,SPP1,THBS1,THBS2,TIMP2,TNFSF11,ZAP70	24
Cellular Movement	cell movement	Cell movement of epithelial cells	2.36e-14	Increased	3.241	ADAM9,ALDOA,CRK,CXCL1,CXCL11,CXCL12,CXCL8,FGF7,FGFR1,GSN,ICAM1,KLK6,MMP2,PIK3CG,PLAUR,PTN,SERPINE1,THBS2,TIMP1	19
Cellular Movement	cell movement	Cell movement of leukemia cell lines	1.15e-12	Increased	2.611	ABL1,ANXA2,APP,CCL5,CCL7,CRK,CX3CL1,CXCL1,CXCL12,CXCL8,NOTCH1,PLAU,PLAUR,SHC1,SPHK1,TIMP1,VEGFA	17
Cellular Movement	cell movement	Cell movement of melanoma cell lines	3.4e-13	Increased	3.239	CCL1,CXCL11,CXCL12,GPI,HSPA1A/HSPA1B,LGALS3BP,MDK,MMP2,NRP1,PRKCA,S100A9,SERPINA5,SERPINE1,SPHK1,SPP1,THBS1,TIMP2	17
Cellular Movement	cell movement	Cell movement of myeloid cells	2.89e-32	Increased	2.523	ABL1,ANXA1,ANXA2,APOE,APP,BMPR2,C1QBP,CAMK1D,CAPG,CCL1,CCL5,CCL7,CD55,CST3,CTSS,CX3CL1,CXCL1,CXCL11,CXCL12,CXCL8,F3,FAS,GDF15,GSN,HMGB1,ICAM1,IGFBP3,IL1R1,LUM,MDK,NAAA,OSM,PIK3CG,PLA2G7,PLAT,PLAU,PLAUR,PRKCA,PTGS2,PTN,S100A9,SERPINE1,SERPING1,SPHK1,SPP1,STAT1,STC1,THBS1,THBS2,TIMP1,TIMP2,TIMP3,TNFRSF21,TNFSF11,VEGFA	55
Cellular Movement	cell movement	Cell movement of tumor cell lines	2.79e-31	Increased	3.962	ABL1,ADAM9,ANXA1,ANXA2,APP,AURKA,BMPR2,C1QBP,CCL1,CCL5,CCL7,CEBPB,CRK,CX3CL1,CXCL1,CXCL11,CXCL12,CXCL8,EPHB2,F3,FGF7,FGFR1,GDF15,GPI,HMGB1,HSPA1A/HSPA1B,IGFBP2,IGFBP3,IGFBP4,IGFBP6,IGFBP7,IL34,KLK6,LGALS3BP,LRPAP1,MAPK1,MDK,MMP2,NOTCH1,NOTCH3,NRP1,OSM,PA2G4,PIK3CG,PLAT,PLAU,PLAUR,PRKCA,PTGS2,PTN,RASA1,RB1,S100A9,SERPINA5,SERPINE1,SFN,SHC1,SPARCL1,SPHK1,SPP1,STAT1,TFPI,THBS1,THBS2,TIMP1,TIMP2,TIMP…	70
Cellular Movement	chemotaxis	Chemotaxis	4.57e-26	Increased	4.706	ABL1,AIMP1,ANXA1,ANXA2,APOE,APP,C1QBP,CAMK1D,CAPG,CCL1,CCL5,CCL7,CST3,CX3CL1,CXCL1,CXCL11,CXCL12,CXCL8,EPHB2,FAS,FGF7,FGFR1,GSN,HMGB1,ICAM1,IL1R1,MAPK1,MDK,MMP2,NRP1,OSM,PIK3CG,PLA2G7,PLAT,PLAU,PLAUR,PRKCA,PTGS2,PTN,S100A9,SERPINE1,SHC1,SPHK1,SPP1,THBS1,THBS2,TNFSF11,VEGFA	48
Cellular Movement	chemotaxis	Chemotaxis of leukemia cell lines	3.6e-12	Increased	2.015	ABL1,ANXA2,CCL5,CCL7,CX3CL1,CXCL1,CXCL12,CXCL8,PLAU,PLAUR,SHC1,SPHK1	12
Cellular Movement	chemotaxis	Chemotaxis of myeloid cells	1.19e-22	Increased	3.767	ANXA1,APOE,APP,C1QBP,CAMK1D,CAPG,CCL1,CCL5,CCL7,CST3,CX3CL1,CXCL1,CXCL12,CXCL8,GSN,HMGB1,ICAM1,IL1R1,MDK,PIK3CG,PLA2G7,PLAU,PLAUR,PRKCA,PTN,S100A9,SERPINE1,SPHK1,SPP1,THBS1,THBS2,TNFSF11,VEGFA	33
Cellular Movement	homing	Homing of cells	7.76e-27	Increased	4.69	ABL1,AIMP1,ANXA1,ANXA2,APOE,APP,C1QBP,CAMK1D,CAPG,CCL1,CCL5,CCL7,CST3,CX3CL1,CXCL1,CXCL11,CXCL12,CXCL8,EPHB2,FAS,FGF7,FGFR1,GSN,HMGB1,ICAM1,IGFBP3,IL1R1,LTBR,MAPK1,MDK,MMP2,NRP1,OSM,PIK3CG,PLA2G7,PLAT,PLAU,PLAUR,PRKCA,PTGS2,PTN,S100A9,SERPINE1,SHC1,SPHK1,SPP1,THBS1,THBS2,TNFSF11,VEGFA	50
Cellular Movement	homing	Homing of leukemia cell lines	3.63e-13	Increased	2.238	ABL1,ANXA2,CCL5,CCL7,CX3CL1,CXCL1,CXCL12,CXCL8,PLAU,PLAUR,SHC1,SPHK1,VEGFA	13
Cellular Movement	homing	Homing of tumor cell lines	1.2e-13	Increased	2.536	ABL1,ANXA2,CCL1,CCL5,CCL7,CX3CL1,CXCL1,CXCL12,CXCL8,HMGB1,MDK,NRP1,PLAU,PLAUR,PTN,SHC1,SPHK1,VEGFA	18
Cellular Movement	invasion	Invasion of cells	9.14e-28	Increased	3.566	ABL1,ADAM9,ANXA1,ANXA2,APP,AURKA,BMPR2,C1QBP,CASP3,CCL1,CD274,CEBPB,CHI3L1,CRK,CST3,CTSS,CXCL12,CXCL8,DKK1,EPHB2,F3,FAP,FAS,FGF7,FGFR1,GDF15,GPI,GSN,HMGB1,HSPA1A/HSPA1B,IGFBP2,KLK6,LRPAP1,MAPK1,MDK,MMP2,NOTCH1,NOTCH3,NRP1,OSM,PA2G4,PIK3CG,PLAT,PLAU,PLAUR,PRKCA,PTGS2,RASA1,RB1,S100A9,SERPINE1,SFN,SHC1,SPARCL1,SPHK1,SPP1,STAT1,TFPI,THBS1,THBS2,TIMP1,TIMP2,TIMP3,TNFSF11,VEGFA	65
Cellular Movement	invasion	Invasion of tumor cell lines	1e-19	Increased	2.619	ABL1,ADAM9,ANXA1,APP,AURKA,BMPR2,CASP3,CEBPB,CRK,CTSS,CXCL12,CXCL8,DKK1,EPHB2,FAP,FAS,FGF7,FGFR1,GDF15,GPI,HMGB1,HSPA1A/HSPA1B,IGFBP2,KLK6,MAPK1,MDK,MMP2,NOTCH1,NRP1,PA2G4,PIK3CG,PLAT,PLAU,PLAUR,PRKCA,PTGS2,RASA1,RB1,S100A9,SFN,SPARCL1,SPHK1,SPP1,STAT1,TFPI,TIMP1,TIMP2,TIMP3,VEGFA	49
Cellular Movement	migration	Migration of cells	3.11e-41	Increased	4.913	ABL1,ADAM9,AIMP1,ALDOA,ANXA1,ANXA2,ANXA5,APOE,APP,AURKA,BMPR2,C1QBP,CAMK1D,CAPG,CCL1,CCL5,CCL7,CD200,CD274,CD55,CEBPB,CHI3L1,CRK,CST3,CTSC,CTSS,CX3CL1,CXCL1,CXCL11,CXCL12,CXCL8,DKK1,EPHB2,ERAP1,ESAM,F3,FAP,FAS,FGF7,FGFR1,GDF15,GPI,GSN,HMGB1,HSPA1A/HSPA1B,HSPA8,ICAM1,IGFBP2,IGFBP3,IGFBP4,IGFBP5,IGFBP6,IGFBP7,IL1R1,IL37,KLK6,LGALS3BP,LRPAP1,LTBR,LUM,MAP2K3,MAPK1,MDK,MMP2,MRC2,NAAA,NACA,NOTCH1,NOTCH…	111
Cellular Movement	migration	Migration of tumor cell lines	5.92e-29	Increased	3.836	ADAM9,ANXA1,ANXA2,APP,AURKA,BMPR2,C1QBP,CCL1,CCL5,CCL7,CEBPB,CRK,CX3CL1,CXCL11,CXCL12,CXCL8,EPHB2,F3,FGF7,FGFR1,GDF15,GPI,HSPA1A/HSPA1B,IGFBP2,IGFBP3,IGFBP4,IGFBP6,IGFBP7,KLK6,LGALS3BP,MAPK1,MDK,MMP2,NOTCH1,NRP1,OSM,PIK3CG,PLAT,PLAU,PLAUR,PRKCA,PTGS2,PTN,RASA1,S100A9,SERPINA5,SERPINE1,SFN,SHC1,SPARCL1,SPHK1,SPP1,STAT1,TFPI,THBS1,THBS2,TIMP1,TIMP2,TIMP3,TNFRSF11B,TNFRSF21,VEGFA	62
Cellular Movement,Hematological System Development and Function,Immune Cell Trafficking	cell movement	Cell movement of granulocytes	2.17e-23	Increased	2.128	ANXA1,APOE,APP,BMPR2,C1QBP,CAMK1D,CAPG,CCL5,CCL7,CD55,CST3,CX3CL1,CXCL1,CXCL11,CXCL12,CXCL8,F3,FAS,GDF15,GSN,HMGB1,ICAM1,IGFBP3,IL1R1,LUM,MDK,OSM,PIK3CG,PLA2G7,PLAT,PLAU,PLAUR,PRKCA,PTGS2,S100A9,SPHK1,SPP1,TIMP1	38
Cellular Movement,Hematological System Development and Function,Immune Cell Trafficking	cell movement	Cell movement of leukocytes	3.22e-34	Increased	2.517	ABL1,ANXA1,ANXA2,APOE,APP,BMPR2,C1QBP,CAMK1D,CAPG,CCL1,CCL5,CCL7,CD274,CD55,CST3,CTSS,CX3CL1,CXCL1,CXCL11,CXCL12,CXCL8,DKK1,F3,FAS,GDF15,GSN,HMGB1,ICAM1,IGFBP3,IL1R1,IL37,LTBR,LUM,MDK,MMP2,NAAA,NOTCH1,NOTCH3,OSM,PIK3CG,PLA2G7,PLAT,PLAU,PLAUR,PRDX1,PRKCA,PTGS2,PTN,S100A9,SERPINE1,SERPING1,SHC1,SPHK1,SPP1,STAT1,STC1,THBS1,THBS2,TIMP1,TIMP2,TIMP3,TNFRSF11B,TNFRSF21,TNFSF11,VEGFA,ZAP70	66
Cellular Movement,Hematological System Development and Function,Immune Cell Trafficking	cell movement	Cell movement of lymphocytes	2.5e-18	Increased	2.625	ANXA1,APP,BMPR2,CCL1,CCL5,CCL7,CD274,CTSS,CX3CL1,CXCL1,CXCL11,CXCL12,CXCL8,DKK1,FAS,ICAM1,IL37,LTBR,NOTCH1,NOTCH3,OSM,PIK3CG,PLAU,PTGS2,SHC1,SPP1,STAT1,THBS1,THBS2,TIMP1,TIMP2,TIMP3,TNFRSF21,ZAP70	34
Cellular Movement,Hematological System Development and Function,Immune Cell Trafficking	cell movement	Cell movement of mononuclear leukocytes	4.82e-24	Increased	3.011	ANXA1,ANXA2,APOE,APP,BMPR2,CCL1,CCL5,CCL7,CD274,CD55,CTSS,CX3CL1,CXCL1,CXCL11,CXCL12,CXCL8,DKK1,FAS,HMGB1,ICAM1,IL37,LTBR,NOTCH1,NOTCH3,OSM,PIK3CG,PLA2G7,PLAU,PLAUR,PTGS2,SERPINE1,SHC1,SPP1,STAT1,THBS1,THBS2,TIMP1,TIMP2,TIMP3,TNFRSF21,TNFSF11,VEGFA,ZAP70	43
Cellular Movement,Hematological System Development and Function,Immune Cell Trafficking	homing	Homing of leukocytes	1.91e-21	Increased	3.98	ANXA1,APOE,APP,C1QBP,CAMK1D,CAPG,CCL1,CCL5,CCL7,CST3,CX3CL1,CXCL1,CXCL11,CXCL12,CXCL8,GSN,HMGB1,ICAM1,IL1R1,LTBR,MDK,PIK3CG,PLA2G7,PLAU,PLAUR,PRKCA,PTN,S100A9,SERPINE1,SHC1,SPHK1,SPP1,THBS1,THBS2,TNFSF11,VEGFA	36
Cellular Movement,Hematological System Development and Function,Immune Cell Trafficking	homing	Homing of mononuclear leukocytes	5.98e-14	Increased	3.214	ANXA1,CCL1,CCL5,CCL7,CX3CL1,CXCL11,CXCL12,CXCL8,HMGB1,LTBR,PIK3CG,PLA2G7,PLAU,PLAUR,SERPINE1,SHC1,SPP1,THBS1,THBS2,TNFSF11,VEGFA	21
Cellular Movement,Hematological System Development and Function,Immune Cell Trafficking	migration	Lymphocyte migration	2.36e-18	Increased	3.052	ANXA1,APP,BMPR2,CCL1,CCL5,CCL7,CD274,CTSS,CX3CL1,CXCL1,CXCL11,CXCL12,CXCL8,DKK1,FAS,ICAM1,IL37,LTBR,NOTCH1,NOTCH3,OSM,PIK3CG,PLAU,PTGS2,SPP1,STAT1,THBS1,THBS2,TIMP1,TIMP2,TNFRSF21,ZAP70	32
Cellular Movement,Hematological System Development and Function,Immune Cell Trafficking	migration	Migration of mononuclear leukocytes	3.19e-21	Increased	3.164	ANXA1,ANXA2,APP,BMPR2,CCL1,CCL5,CCL7,CD274,CTSS,CX3CL1,CXCL1,CXCL11,CXCL12,CXCL8,DKK1,FAS,ICAM1,IL37,LTBR,NOTCH1,NOTCH3,OSM,PIK3CG,PLAU,PLAUR,PTGS2,SPP1,STAT1,THBS1,THBS2,TIMP1,TIMP2,TIMP3,TNFRSF21,VEGFA,ZAP70	36
Cellular Movement,Hematological System Development and Function,Immune Cell Trafficking,Inflammatory Response	cell movement	Cell movement of monocytes	2.17e-17	Increased	2.854	ANXA1,ANXA2,APOE,APP,CCL1,CCL5,CCL7,CTSS,CX3CL1,CXCL12,CXCL8,HMGB1,ICAM1,PLA2G7,PLAUR,SERPINE1,SPP1,STAT1,TIMP2,TIMP3,TNFSF11,VEGFA	22
Cellular Movement,Hematological System Development and Function,Immune Cell Trafficking,Inflammatory Response	cell movement	Cell movement of neutrophils	1.98e-19	Increased	2.538	ANXA1,APOE,APP,BMPR2,C1QBP,CAMK1D,CAPG,CCL5,CCL7,CD55,CST3,CX3CL1,CXCL1,CXCL12,CXCL8,FAS,GSN,HMGB1,ICAM1,IL1R1,LUM,MDK,PIK3CG,PLAT,PLAU,PRKCA,PTGS2,S100A9,SPHK1,SPP1,TIMP1	31
Cellular Movement,Hematological System Development and Function,Immune Cell Trafficking,Inflammatory Response	cell movement	Cell movement of phagocytes	4.63e-28	Increased	2.926	ABL1,ANXA1,ANXA2,APOE,APP,BMPR2,C1QBP,CAMK1D,CAPG,CCL1,CCL5,CCL7,CD55,CST3,CTSS,CX3CL1,CXCL1,CXCL11,CXCL12,CXCL8,FAS,GSN,HMGB1,ICAM1,IL1R1,LUM,MDK,NAAA,PIK3CG,PLA2G7,PLAT,PLAU,PLAUR,PRKCA,PTGS2,PTN,S100A9,SERPINE1,SERPING1,SPHK1,SPP1,STAT1,STC1,THBS1,THBS2,TIMP1,TIMP2,TIMP3,TNFRSF21,TNFSF11,VEGFA	51
Cellular Movement,Hematological System Development and Function,Immune Cell Trafficking,Inflammatory Response	chemotaxis	Chemotaxis of granulocytes	2.83e-16	Increased	3.163	ANXA1,APP,C1QBP,CAMK1D,CAPG,CCL5,CCL7,CST3,CX3CL1,CXCL1,CXCL12,CXCL8,GSN,HMGB1,ICAM1,IL1R1,MDK,PIK3CG,PLAUR,PRKCA,S100A9,SPP1	22
Cellular Movement,Hematological System Development and Function,Immune Cell Trafficking,Inflammatory Response	chemotaxis	Chemotaxis of leukocytes	2.44e-21	Increased	3.899	ANXA1,APOE,APP,C1QBP,CAMK1D,CAPG,CCL1,CCL5,CCL7,CST3,CX3CL1,CXCL1,CXCL11,CXCL12,CXCL8,GSN,HMGB1,ICAM1,IL1R1,MDK,PIK3CG,PLA2G7,PLAU,PLAUR,PRKCA,PTN,S100A9,SERPINE1,SHC1,SPHK1,SPP1,THBS1,THBS2,TNFSF11,VEGFA	35
Cellular Movement,Hematological System Development and Function,Immune Cell Trafficking,Inflammatory Response	chemotaxis	Chemotaxis of mononuclear leukocytes	3.29e-14	Increased	3.111	ANXA1,CCL1,CCL5,CCL7,CX3CL1,CXCL11,CXCL12,CXCL8,HMGB1,PIK3CG,PLA2G7,PLAU,PLAUR,SERPINE1,SHC1,SPP1,THBS1,THBS2,TNFSF11,VEGFA	20
Cellular Movement,Hematological System Development and Function,Immune Cell Trafficking,Inflammatory Response	chemotaxis	Chemotaxis of neutrophils	1.94e-15	Increased	3.271	APP,C1QBP,CAMK1D,CAPG,CCL5,CCL7,CST3,CX3CL1,CXCL1,CXCL12,CXCL8,GSN,HMGB1,ICAM1,IL1R1,MDK,PIK3CG,PRKCA,S100A9,SPP1	20
Cellular Movement,Hematological System Development and Function,Immune Cell Trafficking,Inflammatory Response	chemotaxis	Chemotaxis of phagocytes	2.86e-23	Increased	3.465	ANXA1,APOE,APP,C1QBP,CAMK1D,CAPG,CCL1,CCL5,CCL7,CST3,CX3CL1,CXCL1,CXCL11,CXCL12,CXCL8,GSN,HMGB1,ICAM1,IL1R1,MDK,PIK3CG,PLA2G7,PLAU,PLAUR,PRKCA,PTN,S100A9,SERPINE1,SPHK1,SPP1,THBS1,THBS2,TNFSF11,VEGFA	34
Cellular Movement,Hematological System Development and Function,Immune Cell Trafficking,Inflammatory Response	migration	Migration of monocytes	5.15e-13	Increased	2.391	ANXA2,APP,CCL1,CCL5,CCL7,CTSS,CX3CL1,CXCL12,ICAM1,PLAUR,SPP1,TIMP2,TIMP3,VEGFA	14
Cellular Movement,Hematological System Development and Function,Immune Cell Trafficking,Inflammatory Response	migration	Migration of phagocytes	4.58e-21	Increased	2.636	ABL1,ANXA1,ANXA2,APOE,APP,BMPR2,CCL1,CCL5,CCL7,CTSS,CX3CL1,CXCL1,CXCL11,CXCL12,CXCL8,FAS,HMGB1,ICAM1,LUM,MDK,PIK3CG,PLAU,PLAUR,PTGS2,S100A9,SERPINE1,SPP1,TIMP1,TIMP2,TIMP3,VEGFA	31
Cellular Movement,Immune Cell Trafficking	migration	Leukocyte migration	5.44e-40	Increased	3.107	ABL1,AIMP1,ANXA1,ANXA2,ANXA5,APOE,APP,BMPR2,C1QBP,CAMK1D,CAPG,CCL1,CCL5,CCL7,CD200,CD274,CD55,CHI3L1,CST3,CTSC,CTSS,CX3CL1,CXCL1,CXCL11,CXCL12,CXCL8,DKK1,ESAM,F3,FAS,FGFR1,GDF15,GSN,HMGB1,HSPA1A/HSPA1B,ICAM1,IGFBP3,IL1R1,IL37,LTBR,LUM,MAP2K3,MDK,MMP2,NAAA,NOTCH1,NOTCH3,OSM,PA2G4,PIK3CG,PLA2G7,PLAT,PLAU,PLAUR,PRDX1,PRKCA,PROS1,PTGS2,PTN,S100A9,SERPINE1,SERPING1,SHC1,SPHK1,SPP1,STAT1,STC1,TFPI,THBS…	78
Hematological System Development and Function,Lymphoid Tissue Structure and Development,Tissue Morphology	quantity	Quantity of T lymphocytes	1.41e-16	Increased	2.169	ABL1,APOE,APP,B2M,BAD,CASP3,CCL5,CD274,CHI3L1,CTSS,FAS,FGF7,FGFR1,FLT3,ICAM1,IL1R1,LGALS2,LTBR,MAPK1,MCL1,MDK,NOTCH1,NOTCH3,OSM,PIK3CG,PIM1,PRDX1,SHC1,SPHK1,SPP1,STAT1,THBS1,TNFRSF11B,TNFRSF21,VEGFA,XRCC6,ZAP70	37
Infectious Diseases	infection	Viral Infection	3.52e-23	Increased	2.999	ABL1,AIMP1,ANXA1,ANXA2,ANXA5,ANXA6,APOE,APP,B2M,C1R,CAMK1D,CASP3,CCL5,CCL7,CD200,CD274,CD55,CFI,CST3,CTSS,CX3CL1,CXCL1,CXCL11,CXCL12,CXCL8,DKK1,EPHB2,ETHE1,F3,FAS,FGF7,FGFR1,GPI,HDAC8,HMGB1,ICAM1,IL10RB,ISG15,KLK12,KPNB1,LMAN2,LRPAP1,MAP2K3,MAPK1,MATN3,NRP1,NUDCD3,PIK3CG,PLAT,PLAU,PLAUR,PRDX1,PRKCA,PROS1,PTGS2,RAN,S100A9,SCARB2,SERPINA10,SERPINA5,SERPINE1,SFN,SPHK1,SPP1,SSRP1,STAT1,SYNCRIP,TIMP1,…	75
Inflammatory Response	inflammatory response	Inflammatory response	1.46e-32	Increased	3.085	AIMP1,ANXA1,ANXA2,APOE,APP,C1QBP,CAMK1D,CAPG,CASP3,CCL1,CCL5,CCL7,CD200,CEBPB,CHI3L1,CST3,CTSS,CX3CL1,CXCL1,CXCL11,CXCL12,CXCL8,GSN,HMGB1,ICAM1,IL10RB,IL1R1,IL34,IL36A,IL37,ISG15,LGALS3BP,LUM,MAP2K3,MCL1,MDK,MMP2,NOTCH1,OSM,PDE2A,PIK3CG,PLA2G2A,PLA2G7,PLAT,PLAU,PLAUR,PRKCA,PROS1,PTGS2,PTN,RB1,S100A9,SERPINE1,SERPING1,SHC1,SNCA,SPHK1,SPP1,STAT1,THBS1,THBS2,TNFAIP6,TNFSF11,VEGFA	64
Molecular Transport	quantity	Quantity of metal ion	1.14e-16	Increased	2.162	ANXA2,ANXA6,APOE,APP,C1QBP,CCL1,CCL5,CCL7,CX3CL1,CXCL11,CXCL12,CXCL8,ENTPD1,FAS,FGF7,GSN,ICAM1,IGFBP7,LRPAP1,MAPK1,MCL1,OSM,PIK3CG,PLAU,PLAUR,PRLR,PTGS2,S100A9,SHC1,SPP1,TNFRSF11B,TNFSF11,VEGFA	33
Organismal Injury and Abnormalities	bleeding	Bleeding	2.04e-17	Decreased	-2.969	ABL1,ANXA1,ANXA2,APOE,APP,BMPR2,CRK,CST3,ENTPD1,F3,FAS,HDAC8,ICAM1,IL1R1,MAPK1,NRP1,PLA2G2A,PLAT,PLAU,PROS1,PTGS2,RASA1,RB1,S100A9,SERPINE1,SPHK1,SPP1,TFPI,THBS1,THBS2,TIMP1,TIMP2,TNFRSF21,VEGFA	34
Organismal Survival	morbidity or mortality	Morbidity or mortality	3.04e-32	Decreased	-5.863	ABL1,ADAM9,ADAMTS4,ALDOA,ANXA1,ANXA2,APOD,APOE,APP,AURKA,B2M,BAD,BMPR2,C1QBP,CA4,CASP3,CD200,CD274,CD55,CEBPB,CFC1/CFC1B,CFI,CRK,CST3,CTSA,CXCL11,CXCL12,CXCL8,DKK1,DLL1,EPHB2,ETHE1,F3,FAP,FAS,FGF7,FGFR1,FLT3,GAS1,GDF11,GDF15,GSN,GSTP1,H2AFZ,HDAC8,HMGB1,HTRA2,ICAM1,IDE,IDUA,IGFBP2,IGFBP3,IGFBP5,IL1R1,ING1,ISG15,LGALS2,LRPAP1,LTBR,LUM,MAP2K3,MAPK1,MCL1,MDK,METAP2,MMP2,NOTCH1,NRP1,OSM,PIK3CG,PLA2G2A…	109
Organismal Survival	organismal death	Organismal death	3.01e-31	Decreased	-6.092	ABL1,ADAM9,ADAMTS4,ALDOA,ANXA1,ANXA2,APOD,APOE,APP,AURKA,B2M,BAD,BMPR2,C1QBP,CA4,CASP3,CD200,CD274,CD55,CEBPB,CFC1/CFC1B,CFI,CRK,CST3,CTSA,CXCL11,CXCL12,CXCL8,DKK1,DLL1,EPHB2,ETHE1,F3,FAP,FAS,FGF7,FGFR1,FLT3,GAS1,GDF11,GDF15,GSN,GSTP1,H2AFZ,HDAC8,HMGB1,HTRA2,ICAM1,IDE,IDUA,IGFBP2,IGFBP3,IGFBP5,IL1R1,ING1,ISG15,LGALS2,LRPAP1,LTBR,LUM,MAP2K3,MAPK1,MCL1,MDK,METAP2,MMP2,NOTCH1,NRP1,OSM,PIK3CG,PLA2G2A…	107
Post-Translational Modification	phosphorylation	Phosphorylation of protein	1.86e-16	Increased	3.975	ABL1,ANXA2,APP,AURKA,BMPR2,CAMKK1,CCL5,CD55,CRK,CX3CL1,CXCL8,EPHB2,FAS,FGF7,FGFR1,FLT3,HSPA8,IGFBP3,IL34,MAP2K3,MAPK1,NRP1,OSM,PIK3CG,PIM1,PLAUR,PRDX1,PRKCA,PRLR,PTN,RAD51,RASA1,RGMA,SNCA,SPHK1,SPP1,STK16,THBS1,TNFSF11,VEGFA,ZAP70	41
Post-Translational Modification,Protein Degradation,Protein Synthesis	hydrolysis	Hydrolysis of protein fragment	1.5e-14	Decreased	-2.121	ADAM9,ADAMTS4,BAD,CASP3,CPNE1,CST3,CTSA,CTSC,CTSS,DPP7,ERAP1,FAP,HSPA8,HTRA2,IDE,KLK12,MMP2,PLAT,SERPINA5,TIMP2,TIMP3,XPNPEP1	22
Tissue Morphology	quantity	Quantity of tumor cell lines	6.95e-13	Increased	2.859	ADAM9,CEBPB,FAS,FLT3,HMGB1,IGFBP2,IGFBP3,IGFBP5,IGFBP6,IGFBP7,MAPK1,NOTCH1,PIK3CG,PTGS2,RB1,SFN,TIMP3,TNFSF11,VEGFA	19
